# Supplementary material for: Deceptive single-locus taxonomy and phylogeography: Wolbachia-associated divergence in mitochondrial DNA is not reflected in morphology and nuclear markers in a butterfly species
Source: Ecol Evol. 2013 Nov 25;3(16):5167–76. doi: 10.1002/ece3.886 (PMC3892326; doi:10.1002/ece3.886)
Supplement: Supplementary file 1 [file ece30003-5167-SD1.xls]

## Sheet: Sheet1
Voucher	Species	Collection Locality	GPS co-ordinates	Collection Date	Collector	Voucher	COI	RPS5
2477	"tullia"	Redwood Park, east of Oakland California, USA	N/A	1998-06-19	Felix Sperling	2477	KF721240	N/A
2478	"tullia"	Big Creek, University of California Natural Preserve, Big Sur, California, USA	N/A	1998-06-06	Felix Sperling	2478	KF721240	KF721251
2494	"nipisiquit"	Acadian Village Salt Marsh, New Brunswick, Canada	N/A	2005-08-14	Felix Sperling	2494	KF721241	N/A
2495	"nipisiquit"	Acadian Village Salt Marsh, New Brunswick, Canada	N/A	2005-08-14	Felix Sperling	2495	KF721241	KF721264
2497	"nipisiquit"	Acadian Village Salt Marsh, New Brunswick, Canada	N/A	2005-08-14	Felix Sperling	2497	KF721241	N/A
2484	"tullia"	Peace River townsite, Peace River region , Canada	56.2338, -117.2898	2002-06-21	Bonnie Hood	2484	FJ808817.1	KF721255
2476	"tullia"	Peace River townsite, Peace River region , Canada	56.2338, -117.2898	2002-06-21	Bonnie Hood	2476	FJ808809.1	KF721250
3023	"tullia"	Misery Mountain, Peace River, AB (CS1132) , Canada	56.2143, -117.2956	2005-05-30	Sean Bromilow and Chris Schmidt	3023	FJ808809.1	N/A
3026	"tullia"	Kleskun Hills, near Grande Prairie, AB (CS1137) , Canada	55.2578, -118.5036	2005-06-01	Sean Bromilow and Chris Schmidt	3026	KF721242	KF721270
3027	"tullia"	Kleskun Hills, near Grande Prairie, AB (CS1137), Canada	55.2578, -118.5036	2005-06-01	Sean Bromilow and Chris Schmidt	3027	FJ808832.1	KF721271
3031	"tullia"	Kleskun Hills, near Grande Prairie, AB (CS1137), Canada	55.2578, -118.5036	2005-06-01	Sean Bromilow and Chris Schmidt	3031	FJ808832.1	KF721273
3032	"tullia"	Kleskun Hills, near Grande Prairie, AB (CS1137), Canada	55.2578, -118.5036	2005-06-01	Sean Bromilow and Chris Schmidt	3032	FJ808832.1	KF721274
3033	"tullia"	Kleskun Hills, near Grande Prairie, AB (CS1137), Canada	55.2578, -118.5036	2005-06-01	Sean Bromilow and Chris Schmidt	3033	FJ808809.1	KF721275
3024	"tullia"	Road to Green Island, West site (CS1133), Canada	55.917, -118.442	2005-05-31	Sean Bromilow and Chris Schmidt	3024	FJ808812.1	N/A
3025	"tullia"	Road to Green Island, West site (CS1133), Canada	55.917, -118.442	2005-05-31	Sean Bromilow and Chris Schmidt	3025	FJ808809.1	N/A
3313	"tullia"	12' Davis, Peace River, AB, Canada	56.2336, -117.2719	2005-05-30	Sean Bromilow and Chris Schmidt	3313	FJ808809.1	N/A
3314	"tullia"	12' Davis, Peace River, AB, Canada	56.2336, -117.2719	2005-05-30	Sean Bromilow and Chris Schmidt	3314	FJ808813.1	KF721276
3030	"tullia"	12' Davis, Peace River, AB, Canada	56.2336, -117.2719	2001-06-07	Adam James	3030	FJ808818.1	N/A
2481	"tullia"	Highland Park, Peace River region, AB, Canada	56.1089, -118.8997	2002-07-09	Margot Hervieux	2481	FJ808816.1	KF721254
2479	"tullia"	Highland Park, Peace River region, AB, Canada	56.1089, -118.8997	2002-06-10	Margot Hervieux	2479	FJ808809.1	KF721252
2480	"tullia"	Bear Canyon, Peace River region, AB, Canada	56.2112, -119.774	2002-06-22	Annette Baker	2480	FJ808811.1	KF721253
3029	"tullia"	Blakley's site, Peace River region, AB, Canada	56.0874, -117.5745	2001-06-08	Ed Kolodychuk	3029	FJ808809.1	N/A
3315	"tullia"	Blakley's site, Peace River region, AB, Canada	56.0874, -117.5745	2001-06-08	Ed Kolodychuk	3315	FJ808809.1	KF721277
3028	"tullia"	Skoropta Site, Peace River, AB, Canada	55.6082, -118.7685	2001-07-04	Annette Baker	3028	KF721242	KF721272
3022	"tullia"	Rigby Site, Peace River region, AB, Canada	55.6082, -118.7685	2002-06-30	Andrea Pollock	3022	FJ808832.1	KF721269
2483	"tullia"	Waterton National Park, AB, Canada	49.0994, -113.9047	2005-07-10	Thomas Simonsen	2483	FJ808821.1	N/A
2485	"tullia"	Itaska, Pigeon Lake, AB, Canada	53.0645, -114.0753	2005-06-18	Felix Sperling	2485	FJ808827.1	KF721256
2488	"tullia"	Itaska, Pigeon Lake, AB, Canada	53.0645, -114.0753	2002-07-12	Felix Sperling	2488	FJ808820.1	KF721259
2486	"tullia"	Bragg Creek, AB, Canada	50.9233, -114.5637	2002-07-06	Felix Sperling	2486	FJ808829.1	KF721257
2487	"tullia"	Subalpine area of Moose Mountain Road, AB, Canada	50.9543, -114.578	2003-07-06	Felix Sperling	2487	FJ808830.1	KF721258
2490	"tullia"	Base of Moose Mountain Road, Canada	50.9543, -114.578	2001-07-07	Felix Sperling	2490	FJ808820.1	KF721261
2489	"tullia"	Dinosaur Provincial Park, AB, Canada	50.7557, -111.5292	2000-06-07	W. Harrison	2489	FJ808820.1	KF721260
2491	"tullia"	Jenner Bridge, AB, Canada	50.8359, -111.17	2000-05-19	Gary Anweiler	2491	FJ808820.1	KF721262
2492	"tullia"	Chinook Butterfly Circle, AB, Canada	51.301, -110.95	2000-06-04	Barb & Jim Beck	2492	FJ808820.1	N/A
2493	"tullia"	Medicine Hat, AB, Canada	49.9615, -110.6029	2000-05-15	John Acorn	2493	FJ808820.1	KF721263
2498	"tullia"	Athabasca, AB, Canada	54.715, -113.293	2001-07-15	Felix Sperling	2498	FJ808832.1	KF721265
2499	"tullia"	Athabasca, AB, Canada	54.715, -113.293	2001-07-15	Felix Sperling	2499	FJ808823.1	N/A
3014	"tullia"	Hillcrest, AB, Canada	49.5716, -114.3707	2003-06-27	Gary Anweiler	3014	FJ808831.1	N/A
3015	"tullia"	Hillcrest, AB, Canada	49.5716, -114.3707	2003-06-27	Gary Anweiler	3015	FJ808821.1	N/A
3016	"tullia"	Helen Schuler Coulee Center, Lethbridge, AB, Canada	49.6986, -112.8614	2005-05-22	Sean Bromilow and Sarah Huang	3016	FJ808828.1	KF721266
3017	"tullia"	Crowsnest trail, north Lethbridge, AB, Canada	49.7037, -112.8536	2005-05-22	Sean Bromilow and Sarah Huang	3017	FJ808824.1	N/A
3018	"tullia"	Cottonwood Park, Lethbridge, AB, Canada	49.6346, -112.89221	2005-05-23	Sean Bromilow, Sarah Huang, & Stephane Bourassa	3018	FJ808821.1	KF721267
2244	"tullia"	High Level, AB, Canada	58.5189, -117.1197	2003-06-18	Gary Anweiler	2244	FJ808810.1	KF721248
2245	"tullia"	High Level, AB, Canada	58.5189, -117.1197	2003-06-18	Gary Anweiler	2245	FJ808815.1	KF721249
3019	"tullia"	High Level, AB, Canada	58.5189, -117.1197	2003-06-18	Gary Anweiler	3019	FJ808810.1	N/A
3020	"tullia"	High Level, AB, Canada	58.5189, -117.1197	2003-06-18	Gary Anweiler	3020	FJ808810.1	KF721268
3021	"tullia"	High Level, AB	58.5189, -117.1197	2003-06-18	Gary Anweiler	3021	FJ808819.1	N/A
3316	"tullia"	South of Strathcona Science Park, Edmonton, AB, Canada	53.5624, -113.3769	2006-07-18	Sean Bromilow	3316	FJ808813.1	N/A
3317	"tullia"	Akasu Hill, near Vegreville, AB, Canada	53.4802, -111.9139	2006-07-14	Sean Bromilow	3317	FJ808826.1	N/A
4235	"tullia"	South of Carway Border Crossing, MO, USA	N/A	2007-06-29	Thomas J. Simonsen	4235	N/A	KF721278
4236	"tullia"	Georgetown Canyon Road, Caribou county, ID, USA	N/A	2007-07-04	Thomas J. Simonsen	4236	N/A	KF721279
4237	"tullia"	Georgetown Canyon Road, Caribou county, ID, USA	N/A	2007-07-05	Thomas J. Simonsen	4237	N/A	KF721280
UK8-10	tullia	Sailyghem-Taiga mountain range., S Siberia, Russia	N/A	2005-07-10	www.rusinsects.com	UK8-10	KF721243	N/A
UK8-11	tullia	Sailyghem-Taiga mountain range., S Siberia, Russia	N/A	2005-07-10	www.rusinsects.com	UK8-11	KF721244	N/A
UK8-12	tullia	Sailyghem-Taiga mountain range., S Siberia, Russia	N/A	2005-07-10	www.rusinsects.com	UK8-12	KF721245	N/A
UK8-14	tullia	Polar Ural mountains, Seida env., Russia	N/A	2005-07-10	www.rusinsects.com	UK8-14	KF721246	N/A
UK8-15	tullia	Polar Ural mountains, Seida env., Russia	N/A	2005-07-10	www.rusinsects.com	UK8-15	KF721247	N/A
