# Supplementary material for: Deceptive single-locus taxonomy and phylogeography: Wolbachia-associated divergence in mitochondrial DNA is not reflected in morphology and nuclear markers in a butterfly species
Source: Ecol Evol. 2013 Nov 25;3(16):5167–76. doi: 10.1002/ece3.886 (PMC3892326; doi:10.1002/ece3.886)
Supplement: Supplementary file 3 [file ece30003-5167-SD3.txt]

0.08
Coenonympha_iphioides_UK2_13
Coenonympha_mahometana_UK2_9
Coenonympha_tullia_3032
Coenonympha_tullia_3316
Coenonympha_tullia_2495_nipisquit
Coenonympha_semenovi_UK2_7
Mycalesis_EW18_8
Coenonympha_tullia_EW5_17_Sweden
Coenonympha_tullia_3020
Coenonympha_tullia_3015
Coenonympha_darwiniana_UK4_1
Coenonympha_tullia_UK8_11_Russia
Coenonympha_tullia_2476
Coenonympha_tullia_3025
Coenonympha_tullia_2244
Coenonympha_oedippus_UK1_24
Heteronympha_merope_UK1_8
Oressinoma_sorata_PE_6_1
Coenonympha_tullia_3317
Coenonympha_tullia_3024
Coenonympha_tullia_3018
Coenonympha_saadi_UK4_5
Coenonympha_tullia_EW5_16_Sweden
Coenonympha_nolckeni_UK2_6
Ceononympha_corinna_UK2_14
Coenonympha_rhodopensis_UK4_3
Coenonympha_dorus_UK2_23
Coenonympha_tullia_UK8_14_Russia
Coenonympha_rhodopensis_UK2_11
Coenonympha_tullia_2491
Coenonympha_tullia_2245
Coenonympha_arcaniodes_UK2_15
Coenonympha_sunbecca_UK2_4
Coenonympha_vaucheri_UK2_20
Coenonympha_tullia_3021
Coenonympha_tullia_3031
Coenonympha_tullia_2481
Coenonympha_tullia_3028
Coenonympha_thyrsis_UK4_2
Triphysa_phryne_CP16_21
Coenonympha_elbana_UK2_10
Coenonympha_arcania_EW18_5
Coenonympha_tullia_2497_nipisiquit
Coenonympha_tullia_3033
Coenonympha_tullia_3029
Coenonympha_arcania_EW7_6
Coenonympha_tullia_2490
Coenonympha_tullia_3315
Coenonympha_tullia_2487
Coenonympha_glycerion_EW5_18
Coenonympha_tullia_EW8_6_Oregon
Coenonympha_tullia_EW5_14_Sweden
Coenonympha_tullia_EW5_11_Sweden
Coenonympha_tullia_2483
Coenonympha_tullia_2488
Coenonympha_hero_EW3_14
Coenonympha_pamphilus_EW7_3
Coenonympha_tullia_2485
Coenonympha_tullia_3313
Coenonympha_tullia_3027
Coenonympha_leander_UK2_2
Coenonympha_tullia_3017
Altiapa_decolor_136_13
Coenonympha_tullia_EW8_7_Oregon
Coenonympha_tullia_EW5_15_Sweden
Coenonympha_tullia_2480
Coenonympha_tullia_2499
Coenonympha_tullia_2484
Coenonympha_tullia_3014
Coenonympha_tullia_3019
Coenonympha_tullia_UK8_10_Russia
Coenonympha_tullia_2477
Coenonympha_tullia_3030
Coenonympha_tullia_UK8_15_Russia
Coenonympha_tullia_2489
Coenonympha_rhodopensis_JM4_8
Coenonympha_tullia_2478
Coenonympha_tullia_2493
Triphysa_phryne_UK2_12
Coenonympha_tullia_EW8_5_Oregon
OressinomaCP07_71
Coenonympha_tullia_3026
Coenonympha_tullia_2492
Lyela_myops_CP16_22
Coenonympha_tullia_2498
Coenonympha_tullia_3016
Coenonympha_austauti_UK2_19
Coenonympha_tullia_2486
Coenonympha_tullia_3022
Hypocysta_adiante_KB339
Coenonympha_tullia_UK8_12_Russia
Coenonympha_saadi_NW150_14
Coenonympha_tullia_2479
Coenonympha_tullia_3314
Coenonympha_tullia_2494_nipisquit
Coenonympha_amaryllis_UK2_21
Coenonympha_tullia_3023
50
83
100
100
83
54
70
100
62
99
86
82
70
98
100
65
71
53
60
58
75
81
73
100
60
100
100
100
69
82
49
100 59
96
100
59
100
97
